# Supplementary material for: High-Dose Nitrate Supplementation Attenuates the Increased Blood Pressure Responses to Isometric Blood Flow Restriction Exercise in Healthy Males
Source: Nutrients. 2022 Sep 3;14(17):3645. doi: 10.3390/nu14173645 (PMC9460709; doi:10.3390/nu14173645)
Supplement: Supplementary file 1 [file nutrients-14-03645-s001.zip]

Archive with 1 entries (1 files):
- nutrients-1890728-supplementary.pdf
